# Supplementary material for: Cobaltabis(dicarbollide) ([o-COSAN]−) as Multifunctional Chemotherapeutics: A Prospective Application in Boron Neutron Capture Therapy (BNCT) for Glioblastoma
Source: Cancers (Basel). 2021 Dec 19;13(24):6367. doi: 10.3390/cancers13246367 (PMC8699431; doi:10.3390/cancers13246367)
Supplement: Supplementary file 1 [file cancers-13-06367-s001.zip]

Archive with 1 entries (1 files):
- cancers-1463700-supplementary.pdf
